# Supplementary material for: Preparation and Characterization of Natural Deep Eutectic Solvents (NADESs): Application in the Extraction of Phenolic Compounds from Araza Pulp (Eugenia stipitata)
Source: Foods. 2024 Jun 24;13(13):1983. doi: 10.3390/foods13131983 (PMC11241137; doi:10.3390/foods13131983)
Supplement: Supplementary file 1 [file foods-13-01983-s001.zip]

Archive with 1 entries (1 files):
- foods-3009785-supplementary.pdf
